# Supplementary material for: Usefulness and safety of preoperative portal vein embolization in older adults: A STROBE-compliant observational study
Source: Medicine (Baltimore). 2026 Apr 24;105(17):e48457. doi: 10.1097/MD.0000000000048457 (PMC13124379; doi:10.1097/MD.0000000000048457)
Supplement: Supplementary file 1 [file medi-105-e48457-s001.xlsx]

## Sheet: sup Table 1
Supplemental Digital Content 1
		all patients	Older	Younger	P-value
		n=113	n=30	n=83
Primary diseases					0.064
	Perihilar cholangiocarcinoma	61 (54.0%)	20 (66.8%)	41 (49.4%)	-
	Hepatocellular carcinoma	21 (18.6%)	4 (13.3%)	17 (20.5%)	-
	Intrahepatic cholangiocarcinoma	10 (8.8%)	4 (13.3%)	6 (7.2%)	-
	Gallbladder carcinoma	6 (5.3%)	0 (0%)	6 (7.2%)	-
	Colorectal cancer metastases	14 (12.4%)	1 (3.3%)	13 (15.7%)	-
	Alveolar echinococcosis	1 (0.9%)	1 (3.3%)	0 (0%)	-
Surgical procedures					0.732
	Right trisectionectomy	8 (7.1%)	1 (3.3%)	7 (8.4%)	-
	Left trisectionectomy	10 (8.9%)	3 (10.0%)	7 (8.4%)	-
	Right hepatectomy	86 (76.1%)	26 (86.7%)	60 (72.3%)	-
	Left hepatectomy	1 (0.9%)	0 (0%)	1 (1.3%)	-
	Exploratory laparotomy	4 (3.5%)	0 (0%)	4 (4.8%)	-
	no-resection	4 (3.5%)	0 (0%)	4 (4.8%)	-
Embolized portal vein					0.664
	Left and right anterior	9 (8.0%)	3 (10.0%)	6 (7.2%)	-
	Left	2 (1.8%)	0 (0%)	2 (2.4%)	-
	Right (anterior + posterior)	98 (86.6%)	27 (90.0%)	71 (85.6%)	-
	Right anterior	2 (1.8%)	0 (0%)	2 (2.4%)	-
	Right posterior	2 (1.8%)	0 (0%)	2 (2.4%)	-

## Sheet: sup Table 2
Supplemental Digital Content 2
	Older Group									Younger Group
case No	pre- TLV	post- TLV	pre- RLV	post- RLV	Increase rate in RLV	pre- ELRR	post- ELRR		case No	pre- TLV	post- TLV	pre- RLV	post- RLV	Increase rate in RLV	pre- ELRR	post- ELRR
1	1139.8	1329.9	304.9	477.7	156.674	68.7057	55.4467		1	997.9	1192	275.4	506.4	183.878	72.4	57.5
2	945.8	1006	234.3	338	144.259	75.2	66.3		2	989	1005	354	486	137.288	64.2	51.7
3	1330	1300	635	635	100	52.2	54.5		3	1065	1210	417.2	472	113.135	65.5	56.2
4	1539.2	1520.9	405.8	530.2	130.655	67.5568	54.9915		4	1159	1145	373	419	112.332	67.8	63.4
5	1163	1156	288	413	143.403	75.2	64.3		5	1348	1235	363	514	141.598	73.1	58.9
6	1317	1300	682.5	649.4	95.1502	48.2	50		6	1264	-	358	-	-	71.6	-
7	1026	981.6	580	546.3	94.1897	50.5	44.1		7	1184	1193	454	602	132.599	61.7	49.6
8	1154	1097.4	366.9	334.6	91.1965	68.2	69.5		8	1343.1	1434	316.8	636	200.758	75.2365	53.6443
9	1178.9	1059.5	475.3	526.7	110.814	59.6	50.28		9	1089	1073	462	622	134.632	57.3801	41.7603
10	997	821.3	290	311.2	107.31	70.9	62.1		10	1709.2	1537.1	485	558.8	115.216	70.7338	61.9113
11	1203	1165	350	507	144.857	70.9	56.5		11	1251.1	1255.9	440	524.9	119.295	61.5721	53.6717
12	839	1044	285	511	179.298	66	51		12	1429.6	1886.5	320.5	442.3	138.003	56.0718	43.7349
13	927	974	366	473	129.235	60.6	51.5		13	1525	1730.7	528.1	720.2	136.376	59.9864	50.3653
14	990	950	368	443	120.38	62.8	53.4		14	1757.1	1775.6	501.5	597.3	119.103	66.7506	59.4666
15	1442	1824	414	796	192.271	71.3	56.4		15	1271.1	1262.2	478.4	623.3	130.288	61.9986	50.152
16	1183	1179	454	494	108.811	61.6	58.2		16	1109	1138	402	491	122.139	63.7	56.9
17	1072	1070	380	555	146.053	64.6	48.1		17	1220	1044	495	490	98.9899	59.4	53
18	1050	1204	356	476	133.708	66.1	60.5		18	1223	1226	615	671	109.106	49.7	45.3
19	1108	1102	362	482	133.149	67.3	56.4		19	1131.1	1106.9	327	518.2	158.471	71	53.2
20	956	835	261	353	135.249	72.6	57.7		20	-	1326	589	531.6	90.2547	63	58.4
21	901	1049	273	418	153.114	69.7	60.1		21	1355.3	1355.3	533	466	87.4296	60.6	60.1
22	1363	1297	418	577	138.038	69.3	55.5		22	1678.5	1616.3	605.6	764	126.156	63.9	52.7
23	1226	1179	386	522	135.233	68.5	55.7		23	836.6	1034.7	293.6	495.3	168.699	64.9	52.1
24	991	972	335	421	125.672	66.2	56.7		24	1253	1112	551	375	68.0581	56	51.5
25	839	825	276	347	125.725	67	57.9		25	1392	1598	389	635	163.239	72.1	60.2
26	1002	1307	481	613	127.443	60	53.1		26	1479	1448	462	658	142.424	68.8	54.5
median	1090	1099.7	366.45	488	131.902	67.15	56.05		27	1336	1341	398	560	140.704	70.2	58.2
									28	1305	1479	435	601	138.161	66.6	59.3
									29	1414	1210	450	468	104	68	61.3
									30	1200	1280	560	659	117.679	53.4	48.5
									31	1244	1277	508	660	129.921	59.2	48.3
									32	964	1078	412	552	133.981	57.2	48.8
									33	1190	1308	404	507	125.495	66.1	61.3
									34	1073	1008	396	473	119.444	63.1	53.1
									35	1032	1080	366	536	146.448	64.5	50.4
									36	1178	1271	465	577	124.086	60.5	54.3
									37	1096	1068	360	516	143.333	67.2	51.7
									38	1238	1337	454	531	116.96	63.3	60.3
									39	1002	1105	313	444	141.853	68.7	59.9
									40	1289	1573	449	660	146.993	65.2	58
									41	878	1002	332	401	120.783	62.2	60
									42	1220	1268	426	527	123.709	65.1	58.4
									43	1050	1076	433	503	116.166	58.8	53.2
									44	1004	967	340	455	133.824	0.661	52.9
									45	858	890	331	463	139.879	61.4	48
									46	1504	1497	534	766	143.446	64.5	48.8
									47	1176	1142	399	421	105.514	66.1	63.1
									48	1040	1422	383	597	155.875	63.2	58
									49	948	1017	302	406	134.437	68.2	60.1
									50	1052	1123	379	474	125.066	64	57.8
									51	1373	1298	469	556	118.55	65.8	57.2
									52	1163	1547	420	755	179.762	63.9	51.2
									53	1336	1341	398	560	140.704	70.2	58.2
									54	1129	1232	407	572	140.541	63.9	53.6
									55	1301	1280	384	558	145.312	70.5	56.4
									56	1578	1486	526	603	114.639	66.7	59.4
									57	1383	1344	500	664	132.8	63.8	50.6
									58	1855	1606	634	754	118.927	65.8	53
									59	993	931	312	390	125	68.6	58.1
									60	1407	1231	486	518	106.584	65.4	57.9
									median	1220	1255.9	418.6	531.6	130.288	64.5	54.5

## Sheet: sup Table 3
Supplemental Digital Content 3
Variables	Increase of RLV
	Univariate analysis		Multivariate analysis
	OR (95% CI)	P value	OR (95% CI)	P value
Age < 75 years		-
Gender: male	0.98 (0.36-2.58)	0.9614
WBC > 7500	2.82 (0.88-10.92)	0.082
Neu/Lym > Ave	1.39 (0.54-3.66)	0.4974
Hb > 13.1	1.82 (0.76-4.46)	0.181
Plt > 23.9*	0.70 (0.29-1.69)	0.4323
PT > 80	1.36 (0.45-4.12)	0.5849
Alb > 4.0	2.95 (1.21-7.44)	0.0171	2.51 (0.97-6.55)	0.0602
T-bil > 1.0	1.49 (0.61-3.69)	0.383
AST > 38	0.58 (0.24-1.40)	0.2301
ALT > 44	1.09 ( 0.45-2.62)	0.845
ChE > 250	2.85 (1.17-7.20)	0.0214	2.19 (0.84-5.78)	0.1091
CRP > 0.3	0.78 (0.32-1.87)	0.5777
HbA1c > 5.6	1.19 (0.48-2.97)	0.7094
ICG15R > 10.0	0.47 (0.19-1.15)	0.0986
HH15 > Ave	0.67 (0.27-1.64)	0.383
LHL15 > Ave	1.37 (0.48-3.96)	0.5562
PV flow (pre PVE) > Ave	1.17 (0.44-3.14)	0.7577
PV flow (3days after PVE) > Ave	1.11 (0.42-2.96)	0.8306
Rate of increase of PV flow (pre-post) > Ave	0.74 (0.26-2.06)	0.5611
Pressure of PV at pre PVE	0.96 (0.38-2.37)	0.9256
Pressure of PV at post PVE	1.12 (0.43-2.92)	0.8148
Rate of increase of PV pressure (pre-post) > Ave	1.10 (0.39-3.21)	0.8562

## Sheet: sup Table 4
Supplemental Digital Content 4
Variables	Increase of RLV
	Univariate analysis		Multivariate analysis
	OR (95% CI)	P value	OR (95% CI)	P value
Age > 74 years	1.46 (0.63-3.42)	0.376
Gender: male	0.67 (0.29-1.51)	0.331
WBC > 7500	3.42 (1.22-11.16)	0.018	3.43 (1.18-11.58)	0.023
Neu/Lym > Ave	1.13 (0.51-2.52)	0.772
Hb > 13.1	1.43 (0.68-3.02)	0.35
Plt > 23.9*	1.19 (0.56-2.53)	0.643
PT > 80	1.89 (0.74-5.01)	0.184
Alb > 4.0	1.91 (0.90-4.09)	0.09
T-bil > 1.0	1.16 (0.54-2.50)	0.707
AST > 38	0.80 (0.38-1.69)	0.56
ALT > 44	1.26 (0.60-2.67)	0.542
ChE > 250	2.50 (1.18-5.46)	0.017	2.63 (1.21-5.88)	0.015
CRP > 0.3	0.91 (0.43-1.91)	0.796
HbA1c > 5.6	1.07 (0.49-2.33)	0.865
ICG15R > 10.0	0.64 (0.30-1.36)	0.251
HH15 > Ave	0.75 (0.35-1.61)	0.464
LHL15 > Ave	1.22 (0.52-2.83)	0.647
PV flow (pre PVE) > Ave	1.98 (0.85-4.72)	0.113
PV flow (3days after PVE) > Ave	1.65 (0.72-3.81)	0.235
Rate of increase of PV flow (pre-post) > Ave	0.64 (0.26-1.52)	0.311
Pressure of PV at pre PVE	0.89 (0.41-1.91)	0.763
Pressure of PV at post PVE	1.04 (0.47-2.32)	0.917
Rate of increase of PV pressure (pre-post) > Ave	0.92 (0.41-2.05)	0.839
